# Supplementary material for: MicroRNA Novel-m0027-3p Negatively Regulates Jhamt Gene and Affects Juvenile Hormone Biosynthesis in Apis mellifera Larvae
Source: Insects. 2026 Mar 6;17(3):288. doi: 10.3390/insects17030288 (PMC13026443; doi:10.3390/insects17030288)
Supplement: Supplementary file 1 [file insects-17-00288-s001.zip]

Archive with 1 entries (1 files):
- insects-4159525-supplementary.pdf
